# Supplementary material for: Chirality Sensing of Amino Acid Esters by S-2-Methylbutanamido-Substituted m-Phthalic Diamide-Linked Zinc Bisporphyrinate
Source: Molecules. 2024 Aug 1;29(15):3652. doi: 10.3390/molecules29153652 (PMC11314088; doi:10.3390/molecules29153652)
Supplement: Supplementary file 1 [file molecules-29-03652-s001.zip]

Archive with 1 entries (1 files):
- molecules-3122812-supplementary.pdf
